# Supplementary material for: Efficacy and Sustainability of Diabetes-Specific Meal Replacement on Obese and Overweight Type-2 Diabetes Mellitus Patients: Study Approaches for a Randomised Controlled Trial and Impact of COVID-19 on Trial Progress
Source: Int J Environ Res Public Health. 2022 Apr 1;19(7):4188. doi: 10.3390/ijerph19074188 (PMC8998339; doi:10.3390/ijerph19074188)
Supplement: Supplementary file 1 [file ijerph-19-04188-s001.zip]

Archive with 2 entries (2 files):
- Online Supplementary File S1 Information Sheet and Informed Consent Form.pdf
- Online Supplementary file S2- Metabolic Sauver Nutrition Sheet and Nutrition Content.pdf
